# Supplementary material for: Toxicity Assessment of Organophosphate Flame Retardants Using New Approach Methodologies
Source: Toxics. 2025 Apr 11;13(4):297. doi: 10.3390/toxics13040297 (PMC12031142; doi:10.3390/toxics13040297)
Supplement: Supplementary file 1 [file toxics-13-00297-s001.zip]

Archive with 1 entries (1 files):
- toxics-3562198-supplementary.pdf
